# Supplementary material for: Insights into the Flavor Profiles and Key Aroma-Active Compounds of Sichuan Xiaoqu Qingxiangxing Baijiu Across Distilling Stages
Source: Foods. 2025 Aug 14;14(16):2814. doi: 10.3390/foods14162814 (PMC12385443; doi:10.3390/foods14162814)
Supplement: Supplementary file 1 [file foods-14-02814-s001.zip]

Archive with 1 entries (1 files):
- foods-3765351-supplementary.pdf
